# Supplementary material for: Carbamoylated Erythropoietin Rescues Autism-Relevant Social Deficits in BALB/cJ Mice
Source: NeuroSci. 2025 Mar 12;6(1):25. doi: 10.3390/neurosci6010025 (PMC11944669; doi:10.3390/neurosci6010025)
Supplement: Supplementary file 1 [file neurosci-06-00025-s001.zip]

Archive with 2 entries (1 files):
- neurosci-3434547-supplementary/
- neurosci-3434547-supplementary/neurosci-3434547-supplementary Table S1.xlsx
