# Supplementary material for: Carbamoylated Erythropoietin Rescues Autism-Relevant Social Deficits in BALB/cJ Mice
Source: NeuroSci. 2025 Mar 12;6(1):25. doi: 10.3390/neurosci6010025 (PMC11944669; doi:10.3390/neurosci6010025)
Supplement: Supplementary file 1 [file neurosci-06-00025-s001.zip › neurosci-3434547-supplementary/neurosci-3434547-supplementary Table S1.xlsx]

## Sheet: Figure 2
Panels	Statistical test	Assumptions	p-values	Factors	Test statistics and p-values	*	Comparisons	Adjusted p-values	*
A	Two way ANOVA	Spearman's test	p = 0.4814	Treatment	F(1,41) = 0.1773, p = 0.6759	ns
		Shapiro-Wilk test	p = 0.1058	Strain	F(1,41) = 2.868, p = 0.0979	ns
				Interaction	F(1,41) = 0.3514, p = 0.5566	ns

## Sheet: Figure 3
Panels	Statistical test	Assumptions	p-values	Factors	Test statistics and p-values	*	Comparisons	Adjusted p-values	*
A	Two way ANOVA	Spearman's test	p = 0.1035	Treatment	F (1,34) = 4.622, p = 0.0388	*	BALB vehicle vs. BALB CEPO	p = 0.0298	*
		Shapiro-Wilk test	p = 0.3631	Strain	F (1,34) = 13.42, p = 0.0008	***	C57 vehicle vs. BALB vehicle	p = 0.0015	**
				Interaction	F (1,34) = 4.307, p = 0.0456	*	C57 vehicle vs. BALB CEPO	p = 0.7453	ns
B1	Two way ANOVA with sqrt(y+0.01) transform	Spearman's test	p = 0.0948	Treatment	F (1, 30) = 6.982, p = 0.0130	*	social vehicle vs. social CEPO	p = 0.0493	*
		Shapiro-Wilk test	p = 0.1597	Object	F (1, 30) = 5.042, p = 0.0323	*	nonsocial vehicle vs. nonsocial CEPO	p > 0.9999	ns
				Interaction	F (1, 30) = 1.263 p = 0.2700	ns	social vehicle vs. nonsocial vehicle	p > 0.9999	ns
							social CEPO vs. nonsocial CEPO	p = 0.0803	ns
B2	Two way ANOVA	Spearman's test	p = 0.1737	Treatment	F (1, 44) = 2.552, p = 0.1173	ns
		Shapiro-Wilk test	p = 0.1845	Object	F (1, 44) = 2.631, p = 0.1119	ns
				Interaction	F (1,44) = 1.510, p = 0.2257	ns
C1	Two way ANOVA with sqrt(y+0.01) transform	Spearman's test	p = 0.3132	Treatment	F (1, 38) = 0.01726, p = 0.8962	ns	social vehicle vs. social CEPO	p > 0.9999	ns
		Shapiro-Wilk test	p = 0.2246	Object	F (1, 38) = 77.88, p < 0.0001	****	nonsocial vehicle vs. nonsocial CEPO	p > 0..9999	ns
				Interaction	F (1, 38) = 0.0001733, p = 0.9896	ns	social vehicle vs. nonsocial vehicle	p < 0.0001	****
							social CEPO vs. nonsocial CEPO	p < 0.0001	****
C2	Two way ANOVA	Spearman's test	p = 0.0530	Treatment	F (1, 38) = 0.1361, p = 0.7143	ns	social vehicle vs. social CEPO	p > 0.9999	ns
		Shapiro-Wilk test	p = 0.5302	Object	F (1, 38) = 39.26, p < 0.0001	****	nonsocial vehicle vs. nonsocial CEPO	p > 0.9999	ns
				Interaction	F (1, 38) = 0.3320, p = 0.5679	ns	social vehicle vs. nonsocial vehicle	p = 0.0001	****
							social CEPO vs. nonsocial CEPO	p = 0.0008	****
D1	Two way ANOVA with sqrt(y+0.01) transform	Spearman's test	p = 0.1037	Treatment	F (1, 39) = 0.2142, p = 0.6461	ns	BALB vehicle vs. BALB CEPO	p = 0.8337	ns
		Shapiro-Wilk test	p = 0.9084	Strain	F (1, 39) = 5.291, p = 0.0269	*	C57 vehicle vs. BALB vehicle	p = 0.1100	ns
				Interaction	F (1, 39) = 0.5306, p = 0.4707	ns	C57 vehicle vs. BALB CEPO	p = 0.6490	ns
D2	Two way ANOVA	Spearman's test	p = 0.4542	Treatment	F (1, 41) = 0.5378, p = 0.4675	ns
		Shapiro-Wilk test	p = 0.0536	Strain	F (1, 41) = 1.979, p = 0.1670	ns
				Interaction	F (1, 41) = 0.3138, p = 0.5784	ns

## Sheet: Figure 4
Panels	Statistical test	Assumptions	p-values	Factors	Test statistics and p-values	*	Comparisons	Adjusted p-values	*
A	Two way ANOVA with sqrt(y-1) transform	Spearman's Test	p = 0.0565	Treatment	F(1, 39) = 0.01294, p = 0.9100	ns	C57 vehicle vs. C57 CEPO	p > 0.9999	ns
		Shapiro-Wilk test	p = 0.2291	Strain	F(1, 39) = 98.75, p < 0.0001	****	BALB vehicle vs. BALB CEPO	p > 0.9999	ns
				Interaction	F(1, 39) = 0.001174, p = 0.9728	ns	C57 vehicle vs. BALB vehicle	p < 0.0001	****
							C57 vehicle vs. BALB CEPO	p < 0.0001	****
B	Two way ANOVA	Spearman's Test	p = 0.0635	Treatment	F(1, 41) = 1.214, p = 0.2770	ns	C57 vehicle vs. C57 CEPO	p = 0.5874	ns
		Shapiro-Wilk test	p = 0.7228	Strain	F(1, 41) = 18.73, p < 0.0001	****	BALB vehicle vs. BALB CEPO	p = 0.9992	ns
				Interaction	F(1, 41) = 0.6531, p = 0.4237	ns	C57 vehicle vs. BALB vehicle	p = 0.0713	ns
							C57 vehicle vs. BALB CEPO	p = 0.1137	ns
C	Two way ANOVA with square root transform	Spearman's Test	p = 0.1980	Treatment	F (1, 34) = 5.196, p = 0.0282	*	C57 vehicle vs. C57 CEPO	p = 0.2338	ns
		Shapiro-Wilk test	p = 0.0954	Strain	F (1, 34) = 116.3, p < 0.0001	****	BALB vehicle vs. BALB CEPO	p = 0.8279	ns
				Interaction	F (1, 34) = 0.1607, p = 0.6907	ns	C57 vehicle vs. BALB vehicle	p < 0.0001	****
							C57 vehicle vs. BALB CEPO	p < 0.0001	****
D	Two way ANOVA	Spearman's Test	p = 0.3075	Treatment	F (1, 40) = 5.750, p = 0.0212	*	C57 vehicle vs. C57 CEPO	p = 0.9538	ns
		Shapiro-Wilk test	p = 0.1630	Strain	F (1, 40) = 5.388, p = 0.0255	*	BALB vehicle vs. BALB CEPO	p = 0.0295	*
				Interaction	F (1, 40) = 2.238, p = 0.1425	ns	C57 vehicle vs. BALB vehicle	p = 0.0463	*
							C57 vehicle vs. BALB CEPO	p > 0.9999	ns
E	Two way ANOVA	Spearman's Test	p = 0.2621	Treatment	F (1, 23) = 4.216, p = 0.0516	ns
		Shapiro-Wilk test	p = 0.5669	Strain	F (1, 23) = 1.755, p = 0.1983	ns
				Interaction	F (1, 23) = 0.2732, p = 0.6062	ns
